# Supplementary material for: Hepatitis E Virus Infection in Patients With Chronic Liver Diseases: A Latin American Multicenter Study
Source: J Infect Dis. 2026 Jan 28;233(4):e1046–55. doi: 10.1093/infdis/jiaf615 (PMC13127749; doi:10.1093/infdis/jiaf615)
Supplement: jiaf615_Supplementary_Data [file jiaf615_supplementary_data.zip]

Archive with 6 entries (6 files):
- Supplementary_Table_1.docx
- Supplementary_Table_2.docx
- Supplementary_Table_3.docx
- Supplementary_Table_4.docx
- Supplementary_Table_5.docx
- Supplementary_Table_6.xlsx
