# Supplementary material for: Hepatitis E Virus Infection in Patients With Chronic Liver Diseases: A Latin American Multicenter Study
Source: J Infect Dis. 2026 Jan 28;233(4):e1046–55. doi: 10.1093/infdis/jiaf615 (PMC13127749; doi:10.1093/infdis/jiaf615)
Supplement: jiaf615_Supplementary_Data [file jiaf615_supplementary_data.zip › Supplementary_Table_6.xlsx]

## Sheet: Hoja1
Supplementary Table 6. Clinical and biochemical data for individuals with recent HEV infections											Biochemical Parameters
Sample ID	IgG	IgM	Real Time PCR	Group	Region	Age	Sex	Presence of HCC/Cirrhosis	Etiology of CLD	Comorbilities	Presence of jaundice	Total Bilirubin	Direct Bilirubin	INR	Creatinine	Albumin	Platelets x10^9	White blood cell count	Neutrophil percentage	Lymphocyte percentage	Eoshinophil percentage	Hemoglobin	GPT	GOT	ALP
BR-CR-031	Positive	Positive	Negative	CLD	Brazil	51	M	Cirrhosis	ALD	None	No	1.4	0.6	1.50	0.74	3.3	150	5020	66.3	17.1	1.2	10.2	37	67	237
CH-CR-005	Positive	Positive	N/A	CLD	Chile	59	F	Cirrhosis	MASLD	Diabetes and Other	No	N/A	N/A	N/A	N/A	N/A	N/A	N/A	N/A	N/A	N/A	N/A	N/A	N/A	N/A
CH-CR-042	Positive	Positive	Negative	CLD	Chile	63	M	Cirrhosis	HBV/MASLD	Other	No	N/A	N/A	N/A	1.3	N/A	N/A	N/A	N/A	N/A	N/A	N/A	54	38	N/A
CH-CR-044	Positive	Positive	Negative	CLD	Chile	58	M	Cirrhosis	MASLD	Diabetes	No	N/A	N/A	N/A	N/A	N/A	N/A	N/A	N/A	N/A	N/A	N/A	N/A	N/A	N/A
CH-CR-069	Positive	Positive	Negative	CLD	Chile	59	M	Cirrhosis	Other	None	No	1.71	0.65	1.2	0.86	4.6	47	3.5	72.6	11	5.8	15.4	18	32	71
CH-CR-077	Positive	Positive	N/A	CLD	Chile	68	M	Cirrhosis	MASLD	None	No	2.11	1.18	2.4	1.13	4.0	76	6.6	56	27.3	2	11.8	52	65	293
CH-CR-080	Positive	Positive	N/A	CLD	Chile	64	M	Cirrhosis	MASLD	Diabetes and Hypertension	No	1.59	0.84	1.4	0.84	2.7	37	3.8	49.7	28.2	7.3	8.9	19	34	72
CO-CR-055	Positive	Positive	Negative	CLD	Colombia	87	F	Cirrhosis	MASLD	Other	No	0.9	0.4	1	1.1	4.3	89	5.8	61	23	3	15	46	43	124
CH-HC-004	Positive	Positive	N/A	HC	Chile	70.3067	M	None	None	None	N/A	N/A	N/A	N/A	N/A	N/A	N/A	N/A	N/A	N/A	N/A	N/A	N/A	N/A	N/A
CH-HC-007	Positive	Positive	N/A	HC	Chile	62.9197	F	None	None	None	N/A	N/A	N/A	N/A	N/A	N/A	N/A	N/A	N/A	N/A	N/A	N/A	N/A	N/A	N/A
CH-HC-015	Positive	Positive	N/A	HC	Chile	67.3989	F	None	None	None	N/A	N/A	N/A	N/A	N/A	N/A	N/A	N/A	N/A	N/A	N/A	N/A	N/A	N/A	N/A
CH-HC-040	Positive	Positive	N/A	HC	Chile	75.9413	F	None	None	None	N/A	N/A	N/A	N/A	N/A	N/A	N/A	N/A	N/A	N/A	N/A	N/A	N/A	N/A	N/A
BR-HCC-014	Positive	Positive	Negative	CLD	Brazil	60	M	HCC/Cirrhosis	HCV	None	No	0.6	0.3	1.12	0.81	4.1	65	5.32	63	28	1.6	15.4	23	21	82
CH-HCC-007	Positive	Positive	Negative	CLD	Chile	49	M	HCC/Cirrhosis	MASLD	Diabetes	No	1.14	0.47	1.2	0.58	3.6	95	7.3	65.5	17.7	3.8	11.4	64	61	188
CO-HC-019	Positive	Positive	N/A	HC	Colombia	37	F	None	None	None	N/A	0.4	0.1	1.1	0.8	4.9	337	7.2	51	41	1	15	30	22	88
CO-HC-053	Positive	Positive	N/A	HC	Colombia	52	F	None	None	None	No	0.4	0.1	1.0	0.7	4.5	245	5.6	38	52	1.4	14	19	18	124
CO-HCC-045	Positive	Positive	Negative	CLD	Colombia	66	M	HCC/Cirrhosis	ALD	Other	Yes	1.6	0.6	1.1	0.7	4.3	76	4.7	58	21	6.5	16	36	35	82
CO-HCC-046	Positive	Positive	Negative	CLD	Colombia	61	M	HCC	MASLD	None	No	0.7	0.3	1.0	1.0	4.8	367	7.9	55	36	1.1	16	54	53	72
AR-HCC-1	Negative	Negative	Positive	CLD	Argentina_Buenos Aires	68	M	HCC/Cirrhosis	Other	Diabetes, Hypertension and Coronary Disease	Yes	6.8	5.2	2	0.7	2.3	74	3.1	54	28	1	14	38	46	250
AR-HCC-26	Positive	Positive	Negative	CLD	Argentina_Buenos Aires	75	F	HCC/Cirrhosis	HCV	Diabetes, Dislipydemia and Other	No	0.7	0.2	1.1	0.9	3.9	278	7.7	64	33	1	12	15	18	37
AR-HCC-29	Positive	Positive	Negative	CLD	Argentina_Buenos Aires	71	M	HCC/Cirrhosis	ALD	None	Yes	3.7	3.1	1.8	0.6	2.6	66	3.2	60	30	1	13	88	193	220
AR-HCC-38	Negative	Negative	Positive	CLD	Argentina_Buenos Aires	54	M	HCC/Cirrhosis	HCV/ALD	None	Yes	2.4	2	1	0.79	3.1	131	5.3	45	32	2	10.5	54	65	223
Abbreviations: CLD = chronic liver disease; HC = healthy control; HCC = hepatocellular carcinoma; HCV = Hepatitis C Virus; HBV = Hepatitis B Virus; INR = international normalized ratio; GOT = glutamic oxaloacetic transaminase; GPT = glutamate-pyruvate transaminase; ALP = alkaline phosphatase;
ALD = alcohol-related liver disease; MASLD = metabolic-associated steatotic liver disease; N/A = Not Available
